# Supplementary material for: Analysis of Flavonoid Metabolites in Citrus reticulata ‘Chachi’ at Different Collection Stages Using UPLC-ESI-MS/MS
Source: Foods. 2023 Oct 28;12(21):3945. doi: 10.3390/foods12213945 (PMC10648965; doi:10.3390/foods12213945)
Supplement: Supplementary file 1 [file foods-12-03945-s001.zip]

Archive with 1 entries (1 files):
- foods-2631544-supplementary.pdf
